# Supplementary material for: Genomic Signatures of Strain Selection and Enhancement in Bacillus atrophaeus var. globigii, a Historical Biowarfare Simulant
Source: PLoS One. 2011 Mar 25;6(3):e17836. doi: 10.1371/journal.pone.0017836 (PMC3064580; doi:10.1371/journal.pone.0017836)
Supplement: Table S1 — is a consolidated spreadsheet containing Newbler HCDiffs calls for each templated assembly to the finished sequence of the 1942 isolate. (XLSX) [file pone.0017836.s002.xlsx]

## Sheet: Filtered(85%) and Sorted 
Table S1: Reference mapping of B. atrophaeus isolates to 1942 finished sequence.
454 WGS data from B. atrophaeus subsp. globigii strains were mapped to the finished sequence of the 1942 strain. using GSMapper. Grey indicates presence of mutation in 454 Dataset from 1942 isolate.
Start Pos	End Pos	Ref nt	Query nt	Depth	% variant	Query Strain	RAST Annotation
39905	39905	G	T	28	1	1942	Predicted regulator of phenazine biosynthesis
39905	39905	G	T	22	1	BACI051-ECBC
39905	39905	G	T	24	1	BACI051-NMRC
39905	39905	G	T	44	1	BG_1013-c1
39905	39905	G	T	23	1	BG_1013-c2
39905	39905	G	T	41	1	BG_9372-c1
39905	39905	G	T	40	1	BG_9372-c2
39905	39905	G	T	33	1	BG_Derick-c2
39905	39905	G	T	30	1	BG_Detrick-c1
39905	39905	G	T	39	1	BG_Detrick-c3
39905	39905	G	T	20	1	BG_Dugway
39905	39905	G	T	46	1	NRS-356
39912	39912	G	T	27	1	1942	Predicted regulator of phenazine biosynthesis
39912	39912	G	T	19	1	BACI051-ECBC
39912	39912	G	T	24	1	BACI051-NMRC
39912	39912	G	T	43	1	BG_1013-c1
39912	39912	G	T	23	1	BG_1013-c2
39912	39912	G	T	41	1	BG_9372-c1
39912	39912	G	T	41	1	BG_9372-c2
39912	39912	G	T	33	1	BG_Derick-c2
39912	39912	G	T	31	1	BG_Detrick-c1
39912	39912	G	T	40	1	BG_Detrick-c3
39912	39912	G	T	20	1	BG_Dugway
39912	39912	G	T	47	1	NRS-356
45501	45501	C	A	27	0.93	1942	Intergenic
45501	45501	C	A	44	1	BACI051-ECBC
45501	45501	C	A	33	0.97	BACI051-NMRC
45501	45501	C	A	21	0.95	BG_1013-c1
45501	45501	C	A	44	0.95	BG_1013-c2
45501	45501	C	A	39	0.95	BG_9372-c1
45501	45501	C	A	53	0.94	BG_9372-c2
45501	45501	C	A	29	0.93	BG_Derick-c2
45501	45501	C	A	33	0.97	BG_Detrick-c1
45501	45501	C	A	42	1	BG_Detrick-c3
45501	45501	C	A	39	0.95	BG_Dugway
45501	45501	C	A	51	0.96	NRS-356
61413	61413	C	A	39	0.95	1942	HTH-type transcriptional regulator LrpA
61413	61413	C	A	29	0.93	BACI051-ECBC
61413	61413	C	A	37	1	BACI051-NMRC
61413	61413	C	A	38	0.97	BG_1013-c1
61413	61413	C	A	40	0.92	BG_1013-c2
61413	61413	C	A	48	0.94	BG_9372-c1
61413	61413	C	A	47	0.94	BG_9372-c2
61413	61413	C	A	38	0.97	BG_Derick-c2
61413	61413	C	A	30	0.97	BG_Detrick-c1
61413	61413	C	A	38	1	BG_Detrick-c3
61413	61413	C	A	37	1	BG_Dugway
61413	61413	C	A	40	0.92	NRS-356
246382	246382	C	T	22	1	BG_1013-c1	hypothetical protein
246382	246382	C	T	28	1	BG_1013-c2
259001	259001	C	T	40	0.9	BG_9372-c2	Lipoteichoic acid synthase LtaS Type Ib
294805	294805	A	C	3	1	NRS-356	Low coverage; collagen triple helix protein
419580	419580	-	T	33	1	BACI051-ECBC	Catalase (katA)
419580	419580	-	T	17	1	BACI051-NMRC
419580	419580	-	T	41	1	BG_9372-c1
419580	419580	-	T	32	0.97	BG_9372-c2
419580	419580	-	T	22	0.91	BG_Derick-c2
419580	419580	-	T	31	1	BG_Detrick-c1
419580	419580	-	T	38	1	BG_Detrick-c3
419580	419580	-	T	42	1	BG_Dugway
546358	546358	C	G	34	1	BACI051-ECBC	Protease production regulatory protein Hpr (ScoC)
591250	591250	C	T	43	1	BG_9372-c1	methyl-accepting chemotaxis protein
611822	611822	G	T	35	1	1942	Exonuclease SbcD
611822	611822	G	T	36	0.97	BACI051-ECBC
611822	611822	G	T	32	1	BACI051-NMRC
611822	611822	G	T	27	1	BG_1013-c1
611822	611822	G	T	29	1	BG_1013-c2
611822	611822	G	T	41	1	BG_9372-c1
611822	611822	G	T	38	1	BG_9372-c2
611822	611822	G	T	22	1	BG_Derick-c2
611822	611822	G	T	28	1	BG_Detrick-c1
611822	611822	G	T	31	1	BG_Detrick-c3
611822	611822	G	T	36	1	BG_Dugway
611822	611822	G	T	39	1	NRS-356
686460	686460	T	G	46	0.93	NRS-356	Oligopeptide ABC transporter
699955	699955	-	C	48	1	BG_9372-c1	Hemoglobin-like protein HbO
699955	699955	-	C	37	1	BG_9372-c2
771405	771405	T	G	30	1	BG_9372-c2	response regulator aspartate phosphatase
859632	859632	T	C	24	1	BG_9372-c1	Intergenic
859632	859632	T	C	28	1	BG_9372-c2
881336	881336	C	T	38	1	BG_1013-c2	Two-component sensor histidine kinase
889607	889607	A	G	42	1	NRS-356	Methylthioribulose-1-phosphate dehydratase (EC 4.2.1.109)
1162042	1162042	-	GTGGTC	27	0.96	BG_1013-c2	Flagellar motor switch protein FliN
1170114	1170114	C	A	30	1	1942	Chemotaxis response regulator protein-glutamate methylesterase CheB (EC 3.1.1.61)
1170114	1170114	C	A	32	1	BACI051-ECBC
1170114	1170114	C	A	20	1	BACI051-NMRC
1170114	1170114	C	A	28	1	BG_1013-c1
1170114	1170114	C	A	26	1	BG_1013-c2
1170114	1170114	C	A	33	1	BG_9372-c1
1170114	1170114	C	A	25	1	BG_9372-c2
1170114	1170114	C	A	19	1	BG_Derick-c2
1170114	1170114	C	A	20	1	BG_Detrick-c1
1170114	1170114	C	A	49	1	BG_Detrick-c3
1170114	1170114	C	A	31	1	BG_Dugway
1170114	1170114	C	A	26	0.92	NRS-356
1251549	1251549	C	A	28	1	1942	Hydroxymethylglutaryl-CoA synthase (EC 2.3.3.10)
1251549	1251549	C	A	25	1	BACI051-ECBC
1251549	1251549	C	A	17	1	BACI051-NMRC
1251549	1251549	C	A	19	0.95	BG_1013-c1
1251549	1251549	C	A	19	1	BG_1013-c2
1251549	1251549	C	A	36	1	BG_9372-c1
1251549	1251549	C	A	40	1	BG_9372-c2
1251549	1251549	C	A	28	1	BG_Derick-c2
1251549	1251549	C	A	18	1	BG_Detrick-c1
1251549	1251549	C	A	28	0.89	BG_Detrick-c3
1251549	1251549	C	A	35	1	BG_Dugway
1251549	1251549	C	A	31	0.97	NRS-356
1317617	1317617	G	C	19	1	BG_1013-c1	polyketide synthase
1317617	1317617	G	C	23	1	BG_1013-c2
1326096	1326096	A	G	21	1	BACI051-ECBC	Multidrug resistance protein ebrB
1414651	1414651	C	T	33	1	NRS-356	Chemotaxis regulator - transmits chemoreceptor signals to flagelllar motor components CheY
1486408	1486408	G	A	26	1	BACI051-ECBC	hypothetical protein
1486408	1486408	G	A	17	1	BACI051-NMRC
1486408	1486408	G	A	27	1	BG_9372-c1
1486408	1486408	G	A	33	1	BG_9372-c2
1486408	1486408	G	A	8	1	BG_Derick-c2
1486408	1486408	G	A	25	1	BG_Detrick-c1
1486408	1486408	G	A	29	1	BG_Detrick-c3
1486408	1486408	G	A	52	1	BG_Dugway
1668965	1668965	T	-	44	1	BG_Detrick-c3	Hypothetical protein
1695248	1695248	-	GCTCT	32	0.97	BACI051-ECBC	Nitric oxide reductase activation protein NorD
1695248	1695248	-	GCTCT	27	0.93	BACI051-NMRC
1695248	1695248	-	GCTCT	36	1	BG_Dugway
1741391	1741391	A	G	32	1	BACI051-ECBC	Intergenic
1857762	1857762	G	A	33	1	BG_1013-c2	jofA/putative cyclic di-GMP binding protein ypfA
1923767	1923767	C	T	18	1	BACI051-ECBC	Intergenic
1923767	1923767	C	T	29	1	BACI051-NMRC
1923767	1923767	C	T	44	1	BG_9372-c1
1923767	1923767	C	T	30	1	BG_9372-c2
1923767	1923767	C	T	37	1	BG_Derick-c2
1923767	1923767	C	T	25	1	BG_Detrick-c1
1923767	1923767	C	T	33	1	BG_Detrick-c3
1923767	1923767	C	T	26	1	BG_Dugway
1923767	1923767	C	T	25	1	NRS-356
1946572	1946572	T	C	32	1	BACI051-ECBC	Hypothetical protein
1946572	1946572	T	C	24	1	BACI051-NMRC
1946572	1946572	T	C	37	1	BG_9372-c1
1946572	1946572	T	C	32	1	BG_9372-c2
1946572	1946572	T	C	33	0.97	BG_Derick-c2
1946572	1946572	T	C	24	1	BG_Detrick-c1
1946572	1946572	T	C	28	1	BG_Detrick-c3
1946572	1946572	T	C	36	0.97	BG_Dugway
2029530	2029530	-	GA	21	1	BACI051-ECBC	2-methylcitrate synthase (EC 2.3.3.5)
2029530	2029530	-	GA	22	1	BACI051-NMRC
2029530	2029530	-	GA	25	1	BG_9372-c1
2029530	2029530	-	GA	30	0.97	BG_9372-c2
2029530	2029530	-	GA	24	0.92	BG_Derick-c2
2029530	2029530	-	GA	18	1	BG_Detrick-c1
2029530	2029530	-	GA	44	0.95	BG_Detrick-c3
2029530	2029530	-	GA	38	1	BG_Dugway
2038809	2038809	G	A	37	1	BG_9372-c1	Stage 0 sporulation two-component response regulator (Spo0A)
2038809	2038809	G	A	37	1	BG_9372-c2
2073239	2073239	T	C	39	1	NRS-356	SinI protein, antagonist of SinR
2073603	2073603	A	G	36	0.94	NRS-356	SinR protein
2105290	2105290	G	C	26	1	BG_1013-c1	membrane protein, putative
2105290	2105290	G	C	36	1	BG_1013-c2
2174033	2174033	G	T	36	1	1942	Putative toxin component near putative ESAT-related proteins, repetitive / Repetitive hypothetical protein near ESAT cluster, SA0282 homolog
2174033	2174033	G	T	33	1	BACI051-ECBC
2174033	2174033	G	T	33	1	BACI051-NMRC
2174033	2174033	G	T	33	1	BG_1013-c1
2174033	2174033	G	T	28	1	BG_1013-c2
2174033	2174033	G	T	39	0.97	BG_9372-c1
2174033	2174033	G	T	35	1	BG_9372-c2
2174033	2174033	G	T	29	0.93	BG_Derick-c2
2174033	2174033	G	T	32	1	BG_Detrick-c1
2174033	2174033	G	T	41	1	BG_Detrick-c3
2174033	2174033	G	T	51	0.98	BG_Dugway
2174033	2174033	G	T	47	1	NRS-356
2602261	2602261	A	C	63	1	NRS-356	tRNA locus; high coverage
2771980	2771980	C	A	25	1	1942	ABC transporter, ATP-binding protein
2771980	2771980	C	A	36	1	BACI051-ECBC
2771980	2771980	C	A	32	1	BACI051-NMRC
2771980	2771980	C	A	30	1	BG_1013-c1
2771980	2771980	C	A	29	1	BG_1013-c2
2771980	2771980	C	A	32	1	BG_9372-c1
2771980	2771980	C	A	36	1	BG_9372-c2
2771980	2771980	C	A	32	1	BG_Derick-c2
2771980	2771980	C	A	35	1	BG_Detrick-c1
2771980	2771980	C	A	33	1	BG_Detrick-c3
2771980	2771980	C	A	29	1	BG_Dugway
2771980	2771980	C	A	49	1	NRS-356
2827391	2827391	G	A	32	1	BG_1013-c2	Spore germination protein GerAB, germination response to L-alanine and related amino acids (earliest stage)
2828580	2828580	G	T	21	1	BG_1013-c1	Spore germination protein GerAC, germination response to L-alanine and related amino acids (earliest stage)
2843471	2843471	T	G	32	1	BG_1013-c2	sensor histidine kinase
2895934	2895934	A	G	45	0.98	BG_9372-c2	Intergenic
2903414	2903417	GCCT	-	8	0.87	BACI051-NMRC	Poor assembly/coverage in this region
2903420	2903420	G	CGTA	7	1	BACI051-NMRC
2903427	2903427	G	C	6	1	BACI051-NMRC
2903429	2903429	-	TA	6	1	BACI051-NMRC
3052835	3052835	G	T	34	1	1942	Flagellin protein FlaA
3052835	3052835	G	T	36	1	BACI051-ECBC
3052835	3052835	G	T	41	0.98	BACI051-NMRC
3052835	3052835	G	T	21	1	BG_1013-c1
3052835	3052835	G	T	34	1	BG_1013-c2
3052835	3052835	G	T	41	1	BG_9372-c1
3052835	3052835	G	T	37	0.95	BG_9372-c2
3052835	3052835	G	T	33	1	BG_Derick-c2
3052835	3052835	G	T	27	1	BG_Detrick-c1
3052835	3052835	G	T	35	1	BG_Detrick-c3
3052835	3052835	G	T	23	1	BG_Dugway
3052835	3052835	G	T	42	0.95	NRS-356
3052929	3052929	A	G	29	0.97	BG_1013-c1	Flagellin protein FlaA
3053059	3053059	C	T	41	1	BG_9372-c2	Flagellin protein FlaA
3128880	3128880	-	G	11	0.91	BG_9372-c2	Intergenic
3128880	3128880	-	G	21	0.86	BG_Dugway
3128882	3128882	A	-	12	1	1942	Intergenic
3128882	3128882	A	-	23	1	BACI051-ECBC
3128882	3128882	A	-	19	0.95	BACI051-NMRC
3128882	3128882	A	-	14	1	BG_1013-c1
3128882	3128882	A	-	16	0.87	BG_1013-c2
3128882	3128882	A	-	11	0.91	BG_9372-c2
3128882	3128882	A	-	7	1	BG_Derick-c2
3128882	3128882	A	-	14	0.93	BG_Detrick-c1
3128882	3128882	A	-	9	0.89	BG_Detrick-c3
3128882	3128882	A	-	19	0.89	BG_Dugway
3128882	3128882	A	-	22	0.95	NRS-356
3188291	3188291	-	T	38	0.87	BG_9372-c2	Rrf2 family transcriptional regulator, group III
3188439	3188448	CTTTGTAACC	-	23	0.87	BG_1013-c2	Intergenic
3188440	3188440	T	G	38	0.97	NRS-356	Intergenic, possible promoter region of rrf2 gene
3231470	3231470	T	C	50	1	BACI051-ECBC	Sporulation initiation phosphotransferase (Spo0F)
3231470	3231470	T	C	40	1	BACI051-NMRC
3231470	3231470	T	C	58	1	BG_9372-c1
3231470	3231470	T	C	46	1	BG_9372-c2
3231470	3231470	T	C	32	0.94	BG_Derick-c2
3231470	3231470	T	C	40	1	BG_Detrick-c3
3231470	3231470	T	C	43	1	BG_Dugway
3231480	3231480	C	G	33	1	BG_1013-c1	Sporulation initiation phosphotransferase (Spo0F)
3231480	3231480	C	G	28	1	BG_1013-c2
3269962	3269962	C	A	26	1	1942	Intergenic
3269962	3269962	C	A	24	1	BACI051-ECBC
3269962	3269962	C	A	30	0.93	BACI051-NMRC
3269962	3269962	C	A	27	0.96	BG_1013-c1
3269962	3269962	C	A	33	1	BG_1013-c2
3269962	3269962	C	A	41	0.93	BG_9372-c1
3269962	3269962	C	A	33	1	BG_9372-c2
3269962	3269962	C	A	28	1	BG_Derick-c2
3269962	3269962	C	A	28	0.96	BG_Detrick-c1
3269962	3269962	C	A	30	0.97	BG_Detrick-c3
3269962	3269962	C	A	30	1	BG_Dugway
3269962	3269962	C	A	39	1	NRS-356
3354410	3354410	C	A	35	0.89	1942	Tyrosyl-tRNA synthetase (EC 6.1.1.1) ## cluster 1
3354410	3354410	C	A	31	0.97	BACI051-ECBC
3354410	3354410	C	A	38	0.95	BACI051-NMRC
3354410	3354410	C	A	32	0.91	BG_1013-c1
3354410	3354410	C	A	29	0.9	BG_1013-c2
3354410	3354410	C	A	33	0.94	BG_9372-c1
3354410	3354410	C	A	29	0.9	BG_9372-c2
3354410	3354410	C	A	23	0.91	BG_Derick-c2
3354410	3354410	C	A	26	0.88	BG_Detrick-c1
3354410	3354410	C	A	33	1	BG_Detrick-c3
3354410	3354410	C	A	37	0.95	BG_Dugway
3354410	3354410	C	A	35	1	NRS-356
3437350	3437350	T	C	37	1	BACI051-ECBC	3-oxoacyl-[acyl-carrier protein] reductase (EC 1.1.1.100)
3437350	3437350	T	C	34	1	BACI051-NMRC
3437350	3437350	T	C	33	1	BG_9372-c1
3437350	3437350	T	C	35	1	BG_9372-c2
3437350	3437350	T	C	23	1	BG_Derick-c2
3437350	3437350	T	C	28	1	BG_Detrick-c1
3437350	3437350	T	C	32	0.97	BG_Detrick-c3
3437350	3437350	T	C	33	1	BG_Dugway
3437350	3437350	T	C	40	1	NRS-356
3528224	3528224	G	T	29	1	1942	Fructose-1,6-bisphosphatase, Bacillus type (EC 3.1.3.11)
3528224	3528224	G	T	31	1	BACI051-ECBC
3528224	3528224	G	T	28	1	BACI051-NMRC
3528224	3528224	G	T	26	1	BG_1013-c1
3528224	3528224	G	T	23	1	BG_1013-c2
3528224	3528224	G	T	41	0.98	BG_9372-c1
3528224	3528224	G	T	34	1	BG_9372-c2
3528224	3528224	G	T	33	0.91	BG_Derick-c2
3528224	3528224	G	T	30	1	BG_Detrick-c1
3528224	3528224	G	T	34	1	BG_Detrick-c3
3528224	3528224	G	T	29	1	BG_Dugway
3528224	3528224	G	T	44	1	NRS-356
3625727	3625727	C	A	16	1	BG_1013-c1	GTPase and tRNA-U34 5-formylation enzyme TrmE
3728882	3728883	AA	TT	34	0.97	BG_1013-c1	Hypothetical protein
3739882	3739882	C	T	23	1	BACI051-ECBC	RNA polymerase sporulation specific sigma factor SigH
3739882	3739882	C	T	44	1	BACI051-NMRC
3857860	3857860	C	T	53	1	NRS-356	Glycosyltransferase
3880949	3880949	G	T	36	1	1942	cell wall-associated protein precursor (CWBP23, CWBP52)( EC:3.4.21.- )
3880949	3880949	G	T	26	1	BACI051-ECBC
3880949	3880949	G	T	31	1	BACI051-NMRC
3880949	3880949	G	T	29	1	BG_1013-c1
3880949	3880949	G	T	22	1	BG_1013-c2
3880949	3880949	G	T	41	0.98	BG_9372-c1
3880949	3880949	G	T	31	1	BG_9372-c2
3880949	3880949	G	T	17	0.88	BG_Derick-c2
3880949	3880949	G	T	31	1	BG_Detrick-c1
3880949	3880949	G	T	39	1	BG_Detrick-c3
3880949	3880949	G	T	75	1	BG_Dugway
3880949	3880949	G	T	39	1	NRS-356
3975240	3975240	G	-	23	1	BG_1013-c1	Proline/sodium symporter PutP (TC 2.A.21.2.1) @ Propionate/sodium symporter
3975240	3975240	G	-	33	1	BG_9372-c1
3975240	3975240	G	-	43	0.98	NRS-356
4048456	4048456	A	G	45	0.98	BG_9372-c1	Di-/tripeptide transporter
4108902	4108902	C	A	19	1	BG_1013-c2	Intergenic
4117558	4117558	C	T	29	1	BACI051-ECBC	Hypothetical protein
4117558	4117558	C	T	36	0.97	BACI051-NMRC
4117558	4117558	C	T	37	0.95	BG_9372-c1
4117558	4117558	C	T	38	0.89	BG_9372-c2
4117558	4117558	C	T	32	0.94	BG_Derick-c2
4117558	4117558	C	T	32	0.94	BG_Detrick-c1
4117558	4117558	C	T	49	0.94	BG_Detrick-c3
4117558	4117558	C	T	50	0.98	BG_Dugway
4117558	4117558	C	T	49	0.98	NRS-356
2602090	2602090	A	T	54	0.65	NRS-356
2602084	2602086	CTT	TTC	56	0.64	NRS-356
2602175	2602175	C	T	64	0.64	NRS-356
2602180	2602181	TA	-	64	0.62	NRS-356
2602379	2602379	T	C	76	0.62	NRS-356
2602397	2602397	G	A	79	0.59	NRS-356
2602694	2602706	TACAAAACATTAT	AAAAACAA	70	0.57	NRS-356
2602710	2602717	TATCCAAG	AA	72	0.56	NRS-356
3719096	3719096	C	T	62	0.55	NRS-356
3719035	3719035	G	A	55	0.53	NRS-356
293707	293707	A	C	7	0.43	NRS-356
293711	293711	C	A	7	0.43	NRS-356
2032958	2032959	CG	-	27	0.41	NRS-356
293696	293696	T	A	8	0.37	NRS-356
292919	292919	C	G	11	0.36	NRS-356
4131363	4131363	T	C	38	0.34	NRS-356
3128871	3128871	T	C	24	0.33	NRS-356
292886	292886	A	T	13	0.31	NRS-356
2909260	2909260	-	T	35	0.31	NRS-356
292923	292923	G	A	14	0.29	NRS-356
292878	292878	T	C	11	0.27	NRS-356
4131324	4131324	T	C	39	0.26	NRS-356
4131327	4131327	T	C	39	0.26	NRS-356
3128853	3128853	C	T	24	0.25	NRS-356
4131367	4131367	G	C	40	0.25	NRS-356
828983	828984	GT	-	46	0.24	NRS-356
4131360	4131360	G	A	41	0.24	NRS-356
292870	292870	A	T	13	0.23	NRS-356
4131322	4131322	A	G	40	0.22	NRS-356
4131420	4131420	A	G	45	0.2	NRS-356
4131423	4131423	T	C	45	0.18	NRS-356
4131428	4131428	C	GA	45	0.18	NRS-356
4131387	4131387	T	C	51	0.16	NRS-356
2833691	2833692	CA	-	35	0.14	NRS-356
91372	91372	-	A	53	0.13	NRS-356
4131339	4131339	T	C	39	0.13	NRS-356
1605778	1605780	TAT	A	34	0.12	NRS-356
668287	668289	AGA	G	28	0.11	NRS-356
3310866	3310867	TC	-	44	0.11	NRS-356
4131439	4131443	AACAA	GAAGCCACCAG	38	0.11	NRS-356
Blue indicates SNPs unique to NRS-356

## Sheet: All HCDiffs
Table S1: Reference mapping of B. atrophaeus isolates to 1942 finished sequence. Sequences from B. atrophaeus subsp. globigii strains were mapped to the finished sequence of the 1942 strain using GSMapper.
BG_1013-c1						BG_1013-c2						BG_Detrick-c1						BG_Derick-c2						BG_Detrick-c3							BACI051-NMRC						BACI051-ECBC					BG_49822-c1						BG_49822-c2
Start	End	Ref	Var	Total	Var	Start	End	Ref	Var	Total	Var	Start	End	Ref	Var	Total	Var	Start	End	Ref	Var	Total	Var	Start	End	Ref	Var	Total	Var	>Reference	Start	End	Ref	Var	Total	Var	End	Ref	Var	Total	Var	Start	End	Ref	Var	Total	Var	Start	End
Pos	Pos	Nuc	Nuc	Depth	Freq	Pos	Pos	Nuc	Nuc	Depth	Freq	Pos	Pos	Nuc	Nuc	Depth	Freq	Pos	Pos	Nuc	Nuc	Depth	Freq	Pos	Pos	Nuc	Nuc	Depth	Freq	>Accno	Pos	Pos	Nuc	Nuc	Depth	Freq	Pos	Nuc	Nuc	Depth	Freq	Pos	Pos	Nuc	Nuc	Depth	Freq	Pos	Pos
39905	39905	G	T	44	1	39905	39905	G	T	23	1	39905	39905	G	T	30	1	39905	39905	G	T	33	1	39905	39905	G	T	39	1	>Reference	25680	25680	-	A	37	0.22	39905	G	T	22	1	734	734	G	A	27	1	734	734
39912	39912	G	T	43	1	39912	39912	G	T	23	1	39912	39912	G	T	31	1	39912	39912	G	T	33	1	39912	39912	G	T	40	1	>Accno	39905	39905	G	T	24	1	39912	G	T	19	1	39905	39905	G	T	46	1	39905	39905
246382	246382	C	T	22	1	246382	246382	C	T	28	1	419580	419580	-	T	31	1	611822	611822	G	T	22	1	45501	45501	C	A	42	1	>Contig8	39912	39912	G	T	24	1	45501	C	A	44	1	39912	39912	G	T	47	1	39912	39912
611822	611822	G	T	27	1	611822	611822	G	T	29	1	611822	611822	G	T	28	1	1170114	1170114	C	A	19	1	61413	61413	C	A	38	1	>Contig8	45501	45501	C	A	33	0.97	419580	-	T	33	1	133080	133080	G	A	40	1	61413	61413
1170114	1170114	C	A	28	1	881336	881336	C	T	38	1	1170114	1170114	C	A	20	1	1251549	1251549	C	A	28	1	419580	419580	-	T	38	1	>Contig8	61413	61413	C	A	37	1	546358	C	G	34	1	313146	313146	C	T	25	1	133080	133080
1317617	1317617	G	C	19	1	1170114	1170114	C	A	26	1	1251549	1251549	C	A	18	1	1486408	1486408	G	A	8	1	611822	611822	G	T	31	1	>Contig8	419580	419580	-	T	17	1	1170114	C	A	32	1	452636	452636	G	A	28	1	313146	313146
2105290	2105290	G	C	26	1	1251549	1251549	C	A	19	1	1486408	1486408	G	A	25	1	1923767	1923767	C	T	37	1	1170114	1170114	C	A	49	1	>Contig8	611822	611822	G	T	32	1	1251549	C	A	25	1	611822	611822	G	T	28	1	452636	452636
2174033	2174033	G	T	33	1	1317617	1317617	G	C	23	1	1923767	1923767	C	T	25	1	2771980	2771980	C	A	32	1	1486408	1486408	G	A	29	1	>Contig8	911753	911755	AGA	G	34	0.18	1326096	A	G	21	1	664239	664239	G	A	26	1	611822	611822
2771980	2771980	C	A	30	1	1857762	1857762	G	A	33	1	1946572	1946572	T	C	24	1	3052835	3052835	G	T	33	1	1668965	1668965	T	-	44	1	>Contig8	1170114	1170114	C	A	20	1	1486408	G	A	26	1	889607	889607	A	G	38	1	664239	664239
2828580	2828580	G	T	21	1	2105290	2105290	G	C	36	1	2029530	2029530	-	GA	18	1	3128882	3128882	A	-	7	1	1923767	1923767	C	T	33	1	>Contig8	1251549	1251549	C	A	17	1	1741391	A	G	32	1	903504	903504	C	T	35	1	889607	889607
3052835	3052835	G	T	21	1	2174033	2174033	G	T	28	1	2174033	2174033	G	T	32	1	3269962	3269962	C	A	28	1	1946572	1946572	T	C	28	1	>Contig8	1486408	1486408	G	A	17	1	1923767	C	T	18	1	1050842	1050842	G	A	37	1	903504	903504
3128882	3128882	A	-	14	1	2771980	2771980	C	A	29	1	2771980	2771980	C	A	35	1	3437350	3437350	T	C	23	1	2174033	2174033	G	T	41	1	>Contig8	1695248	1695248	-	GCTCT	27	0.93	1946572	T	C	32	1	1170114	1170114	C	A	24	1	1050842	1050842
3231480	3231480	C	G	33	1	2827391	2827391	G	A	32	1	3052835	3052835	G	T	27	1	61413	61413	C	A	38	0.97	2771980	2771980	C	A	33	1	>Contig8	1923767	1923767	C	T	29	1	2029530	-	GA	21	1	1251549	1251549	C	A	29	1	1170114	1170114
3528224	3528224	G	T	26	1	2843471	2843471	T	G	32	1	3437350	3437350	T	C	28	1	1946572	1946572	T	C	33	0.97	3052835	3052835	G	T	35	1	>Contig8	1946572	1946572	T	C	24	1	2174033	G	T	33	1	1506272	1506272	G	A	33	1	1251549	1251549
3625727	3625727	C	A	16	1	3052835	3052835	G	T	34	1	3528224	3528224	G	T	30	1	3231470	3231470	T	C	32	0.94	3231470	3231470	T	C	40	1	>Contig8	2029530	2029530	-	GA	22	1	2771980	C	A	36	1	1713595	1713595	A	G	23	1	1423599	1423599
3880949	3880949	G	T	29	1	3231480	3231480	C	G	28	1	3880949	3880949	G	T	31	1	4117558	4117558	C	T	32	0.94	3354410	3354410	C	A	33	1	>Contig8	2174033	2174033	G	T	33	1	3052835	G	T	36	1	1923767	1923767	C	T	22	1	1506272	1506272
3975240	3975240	G	-	23	1	3269962	3269962	C	A	33	1	45501	45501	C	A	33	0.97	45501	45501	C	A	29	0.93	3528224	3528224	G	T	34	1	>Contig8	2602084	2602086	CTT	TTC	27	0.48	3128882	A	-	23	1	2174033	2174033	G	T	25	1	1713595	1713595
61413	61413	C	A	38	0.97	3528224	3528224	G	T	23	1	61413	61413	C	A	30	0.97	2174033	2174033	G	T	29	0.93	3880949	3880949	G	T	39	1	>Contig8	2602090	2602090	A	T	25	0.48	3231470	T	C	50	1	2286042	2286042	C	T	41	1	1923767	1923767
3052929	3052929	A	G	29	0.97	3880949	3880949	G	T	22	1	3269962	3269962	C	A	28	0.96	2029530	2029530	-	GA	24	0.92	3269962	3269962	C	A	30	0.97	>Contig8	2602175	2602175	C	T	21	0.38	3269962	C	A	24	1	2479676	2479676	C	T	31	1	2174033	2174033
3728882	3728883	AA	TT	34	0.97	4108902	4108902	C	A	19	1	4117558	4117558	C	T	32	0.94	419580	419580	-	T	22	0.91	3437350	3437350	T	C	32	0.97	>Contig8	2602180	2602181	TA	-	21	0.38	3437350	T	C	37	1	2602261	2602261	A	C	57	1	2286042	2286042
3269962	3269962	C	A	27	0.96	1162042	1162042	-	GTGGTC	27	0.96	3128882	3128882	A	-	14	0.93	3354410	3354410	C	A	23	0.91	2029530	2029530	-	GA	44	0.95	>Contig8	2602261	2602261	A	C	27	0.48	3528224	G	T	31	1	2771980	2771980	C	A	38	1	2479676	2479676
45501	45501	C	A	21	0.95	45501	45501	C	A	44	0.95	3354410	3354410	C	A	26	0.88	3528224	3528224	G	T	33	0.91	4117558	4117558	C	T	49	0.94	>Contig8	2602379	2602379	T	C	28	0.46	3739882	C	T	23	1	2939936	2939936	C	T	29	1	2771980	2771980
1251549	1251549	C	A	19	0.95	61413	61413	C	A	40	0.92	3128880	3128880	-	G	14	0.79	3880949	3880949	G	T	17	0.88	1251549	1251549	C	A	28	0.89	>Contig8	2602397	2602397	G	A	30	0.47	3880949	G	T	26	1	2942772	2942781	TTTTGTTTTT	-	30	1	2942772	2942781
3354410	3354410	C	A	32	0.91	3354410	3354410	C	A	29	0.9	2602180	2602181	TA	-	22	0.77	2602261	2602261	A	C	26	0.58	3128882	3128882	A	-	9	0.89	>Contig8	2602710	2602714	TATCC	-	37	0.46	4117558	C	T	29	1	3052835	3052835	G	T	31	1	3052835	3052835
3128880	3128880	-	G	16	0.81	3128882	3128882	A	-	16	0.87	2602175	2602175	C	T	24	0.75	3719096	3719096	C	T	60	0.53	3128902	3128902	-	A	13	0.77	>Contig8	2744612	2744614	AGA	G	25	0.2	611822	G	T	36	0.97	3113349	3113349	C	T	33	1	3113349	3113349
2602261	2602261	A	C	27	0.78	3188439	3188448	CTTTGTAACC	-	23	0.87	2602261	2602261	A	C	29	0.62	2602379	2602379	T	C	51	0.49	2602397	2602397	G	A	60	0.58	>Contig8	2771980	2771980	C	A	32	1	1695248	-	GCTCT	32	0.97	3143172	3143172	G	A	40	1	3143172	3143172
2705324	2705326	TCG	C	7	0.71	3128880	3128880	-	G	17	0.71	2602084	2602086	CTT	TTC	25	0.6	2602397	2602397	G	A	51	0.49	2602379	2602379	T	C	63	0.56	>Contig8	2903414	2903417	GCCT	-	8	0.87	3354410	C	A	31	0.97	3159920	3159920	G	A	40	1	3159920	3159920
293102	293102	T	A	6	0.67	2602694	2602696	TAC	A	31	0.48	2602090	2602090	A	T	25	0.6	2602084	2602086	CTT	TTC	25	0.48	2602694	2602696	TAC	A	41	0.56	>Contig8	2903420	2903420	G	CGTA	7	1	61413	C	A	29	0.93	3186184	3186184	C	T	38	1	3186184	3186184
293104	293104	T	C	6	0.67	2602090	2602090	A	T	29	0.45	2602379	2602379	T	C	45	0.6	2602090	2602090	A	T	25	0.48	2602710	2602717	TATCCAAG	AA	39	0.56	>Contig8	2903427	2903427	G	C	6	1	3128880	-	G	23	0.7	3188440	3188440	T	G	40	1	3188440	3188440
3128890	3128890	T	C	9	0.67	2602175	2602175	C	T	30	0.43	2602397	2602397	G	A	44	0.59	2602180	2602181	TA	-	25	0.48	2602703	2602706	TTAT	A	40	0.55	>Contig8	2903429	2903429	-	TA	6	1	294805	A	C	8	0.62	3243343	3243343	G	A	41	1	3243343	3243343
2602379	2602379	T	C	40	0.62	3719096	3719096	C	T	75	0.43	3128890	3128890	T	C	11	0.55	4131363	4131363	T	C	21	0.48	2602261	2602261	A	C	57	0.51	>Contig8	3052835	3052835	G	T	41	0.98	3128890	T	C	21	0.62	3268543	3268543	C	T	32	1	3268543	3268543
2602397	2602397	G	A	36	0.61	2456389	2456391	ATA	T	27	0.37	3719096	3719096	C	T	52	0.52	2602175	2602175	C	T	26	0.46	2602183	2602183	A	-	46	0.5	>Contig8	3128853	3128853	C	T	23	0.13	3719096	C	T	63	0.6	3269962	3269962	C	A	34	1	3269962	3269962
2602084	2602086	CTT	TTC	30	0.53	2602180	2602181	TA	-	32	0.37	3719035	3719035	G	A	52	0.5	3128890	3128890	T	C	7	0.43	4131363	4131363	T	C	15	0.47	>Contig8	3128871	3128871	T	C	22	0.27	2602090	A	T	57	0.56	3279617	3279617	C	T	43	1	3279617	3279617
2602090	2602090	A	T	30	0.53	2602261	2602261	A	C	30	0.37	2602710	2602714	TATCC	-	23	0.43	4131367	4131367	G	C	22	0.41	2602175	2602176	CA	-	40	0.45	>Contig8	3128880	3128880	-	G	19	0.68	2602086	CTT	TTC	56	0.55	3308494	3308494	C	T	39	1	3308494	3308494
2602175	2602175	C	T	27	0.52	3128890	3128890	T	C	14	0.36	4131363	4131363	T	C	19	0.42	2032958	2032959	CG	-	25	0.36	3719096	3719096	C	T	72	0.44	>Contig8	3128882	3128882	A	-	19	0.95	2602175	C	T	56	0.55	3436664	3436664	G	A	29	1	3437350	3437350
2602180	2602181	TA	-	27	0.52	2602379	2602379	T	C	41	0.34	1422895	1422895	-	-	32	0.41	4131360	4131360	G	A	20	0.35	2602090	2602090	A	T	43	0.37	>Contig8	3128890	3128890	T	C	15	0.6	2602181	TA	-	56	0.55	3437350	3437350	T	C	28	1	3447958	3447958
3129074	3129074	A	-	18	0.5	2602397	2602397	G	A	42	0.33	4131360	4131360	G	A	21	0.33	447691	447695	GTTTC	TT	14	0.29	2032958	2032959	CG	-	41	0.32	>Contig8	3128949	3128950	TA	C	16	0.44	2602261	A	C	59	0.54	3447958	3447958	G	A	37	1	3456800	3456800
2032958	2032959	CG	-	19	0.42	2602710	2602714	TATCC	-	24	0.29	3965696	3965696	-	-	41	0.32	2104476	2104476	G	T	21	0.29	4131360	4131360	G	A	17	0.29	>Contig8	3128955	3128955	A	G	16	0.37	2602379	T	C	60	0.52	3456800	3456800	G	A	36	1	3475542	3475542
3719096	3719096	C	T	58	0.41	4131363	4131363	T	C	18	0.28	3826702	3826702	-	-	32	0.31	2284086	2284086	T	-	38	0.29	4131336	4131336	C	T	21	0.24	>Contig8	3128960	3128960	T	A	15	0.47	295070	A	C	6	0.5	3528224	3528224	G	T	45	1	3528224	3528224
1320203	1320209	ACCCCCT	CCCC	17	0.35	4131387	4131387	T	C	24	0.25	4131327	4131327	T	C	21	0.19	2361596	2361596	-	CA	14	0.29	4131327	4131327	T	C	24	0.21	>Contig8	3128968	3128968	C	T	13	0.23	2602696	TAC	A	54	0.5	3545347	3545347	G	A	39	1	3545347	3545347
4131363	4131363	T	C	23	0.35	2601775	2601775	A	T	15	0.2	4131324	4131324	T	C	22	0.18	3311568	3311569	TA	-	28	0.29	4131324	4131324	T	C	25	0.2	>Contig8	3231470	3231470	T	C	40	1	2602397	G	A	60	0.48	3556660	3556660	G	A	37	1	3556660	3556660
4131360	4131360	G	A	23	0.3	3128871	3128871	T	C	20	0.2	4131336	4131336	C	T	22	0.18	4056272	4056273	GT	-	17	0.24	2186090	2186092	ATA	T	24	0.17	>Contig8	3269962	3269962	C	A	30	0.93	3719035	G	A	53	0.45	3560856	3560856	G	A	37	1	3560856	3560856
4131367	4131367	G	C	23	0.26	3215511	3215512	AT	-	18	0.17	2455063	2455064	CT	-	18	0.17	51081	51083	TAT	A	30	0.23	3905886	3905891	AGGGGA	GGG	41	0.17	>Contig8	3354410	3354410	C	A	38	0.95	2602714	TATCC	-	49	0.43	3569075	3569075	G	A	38	1	3569075	3569075
2602710	2602714	TATCC	-	25	0.2	3408106	3408107	TA	-	23	0.17	3394139	3394144	GTTTTC	TTT	31	0.16	253176	253182	CAAAAAG	AAAA	26	0.23	4131322	4131322	A	G	24	0.17	>Contig8	3437350	3437350	T	C	34	1	292703	A	C	10	0.4	3574052	3574052	G	A	43	1	3574052	3574052
2065150	2065152	TCT	C	32	0.19	4131360	4131360	G	A	18	0.17	1171945	1171947	ACA	C	26	0.15	3865346	3865348	TCT	C	26	0.23	846577	846581	TGGGA	GG	40	0.15	>Contig8	3528224	3528224	G	T	28	1	4131367	G	C	35	0.4	3590723	3590723	G	A	39	1	3590723	3590723
1201282	1201282	-	A	38	0.18	1751449	1751450	TA	-	19	0.16	4131322	4131322	A	G	20	0.15	2324067	2324068	AG	-	23	0.22	51173	51175	TAT	A	39	0.13	>Contig8	3719096	3719096	C	T	61	0.36	292706	T	A	11	0.36	3600975	3600975	G	A	41	1	3600975	3600975
3128871	3128871	T	C	17	0.18	238192	238194	AAG	-	20	0.15	3128871	3128871	T	C	22	0.14	2626483	2626483	G	A	23	0.22	749499	749501	AAA	TAAAAG	33	0.12	>Contig8	3739882	3739882	C	T	44	1	292712	C	T	11	0.36	3601458	3601458	G	A	29	1	3601458	3601458
2169174	2169177	AGGA	GG	30	0.17	3281747	3281748	TA	-	20	0.15	29982	29983	AG	-	30	0.13	3966535	3966536	AG	-	18	0.22	2998978	2998978	G	TGT	34	0.12	>Contig8	3880949	3880949	G	T	31	1	292715	A	C	12	0.33	3631218	3631218	C	T	47	1	3631218	3631218
1098889	1098890	GT	-	25	0.16	4131399	4131399	C	T	21	0.14	231394	231395	GT	-	23	0.13	350915	350921	TCAAAAG	CAAA	19	0.21	3525178	3525180	TAT	A	41	0.12	>Contig8	4117558	4117558	C	T	36	0.97	292721	G	T	12	0.33	3701548	3701548	G	A	43	1	3668930	3668930
3920432	3920434	ACA	C	27	0.15	491536	491538	AGA	G	33	0.12	715417	715418	TA	-	31	0.13	1210299	1210299	-	-	33	0.21	4068723	4068725	TGA	G	26	0.12	>Contig8	4131360	4131360	G	A	22	0.32	292852	C	T	12	0.33	3713697	3713697	C	T	42	1	3701548	3701548
1232242	1232244	ACA	C	24	0.12	1820983	1820985	TCT	C	29	0.1	1359959	1359961	ATA	T	26	0.12	2204427	2204429	TGT	G	19	0.21	921396	921397	AG	-	38	0.11	>Contig8	4131363	4131363	T	C	19	0.47	4131363	T	C	34	0.32	3746231	3746231	C	T	34	1	3713697	3713697
718975	718977	AGA	G	27	0.11	3128853	3128853	C	T	29	0.1	1123971	1123973	TTA	-	27	0.11	3310927	3310928	CT	-	24	0.21	1993813	1993814	TA	-	37	0.11	>Contig8	4131367	4131367	G	C	19	0.37	292870	A	T	13	0.31	3746247	3746247	C	T	34	1	3746247	3746247
2959928	2959929	TC	-	28	0.11							177087	177088	AT	-	30	0.1	3618704	3618706	TAT	A	39	0.21	3948391	3948392	TA	-	44	0.11	>Contig8							292878	T	C	13	0.31	3821406	3821406	C	T	47	1	3750674	3750674
												1844957	1844959	TGT	G	30	0.1	1918421	1918422	GT	-	30	0.2	92554	92556	ACA	C	40	0.1	>Contig8							4131420	A	G	36	0.31	3859655	3859655	C	T	22	1	3821406	3821406
																		394998	395000	TAT	A	21	0.19	2318550	2318554	TTGGG	CTTTGGGGC	29	0.1								292838	A	T	10	0.3	3880949	3880949	G	T	41	1	3880949	3880949
																		395816	395817	CT	-	27	0.19							>Contig8							4131360	G	A	39	0.28	4008729	4008729	G	T	36	1	4037872	4037872
																		642049	642049	C	A	21	0.19							>Contig8							4131423	T	C	36	0.28	4037872	4037872	G	A	41	1	4103148	4103148
																		716904	716905	GG	A	42	0.19							>Contig8							4131324	T	C	33	0.27	4103148	4103148	C	T	26	1	4117558	4117558
																		872612	872613	TA	-	27	0.19							>Contig8							292859	T	A	12	0.25	4117558	4117558	C	T	39	1	4119671	4119671
																		1042177	1042179	TGA	G	26	0.19							>Contig8							292861	C	T	12	0.25	4119671	4119671	A	G	25	1	2939936	2939936
																		1673285	1673287	TCA	C	21	0.19							>Contig8							3128960	T	A	12	0.25	45501	45501	C	A	35	0.97	3852676	3852676
																		1988316	1988316	G	T	16	0.19							>Contig8							4131327	T	C	32	0.25	61413	61413	C	A	34	0.97	3859655	3859655
																		1989779	1989779	C	T	21	0.19							>Contig8							4131428	C	GA	32	0.25	686460	686460	T	G	32	0.97	686460	686460
																		3086349	3086349	G	T	26	0.19							>Contig8							2532801	-	A	34	0.24	1504763	1504764	GA	-	30	0.97	3583434	3583434
																		3826703	3826703	-	-	36	0.19							>Contig8							3112410	-	T	38	0.24	3583434	3583434	G	A	40	0.97	2602261	2602261
																		3939667	3939669	TAT	A	21	0.19							>Contig8							292919	C	G	13	0.23	3668930	3668930	T	A	40	0.97	3436664	3436664
																		3960088	3960088	G	T	16	0.19							>Contig8							2485989	-	A	30	0.23	3852676	3852676	C	T	30	0.97	3540157	3540157
																		4035893	4035893	G	A	26	0.19							>Contig8							3128949	T	C	13	0.23	3128882	3128882	A	-	23	0.96	4008729	4008729
																		477907	477907	G	A	22	0.18							>Contig8							906925	-	A	32	0.22	1423599	1423599	T	C	20	0.95	2565064	2565064
																		1220443	1220443	C	T	28	0.18							>Contig8							3128871	T	C	23	0.22	2073603	2073603	A	G	21	0.95	2518047	2518047
																		3074450	3074450	C	A	22	0.18							>Contig8							292923	G	A	14	0.21	3540157	3540157	C	T	56	0.89	45501	45501
																		3185774	3185774	C	TCA	34	0.18							>Contig8							473623	-	T	39	0.21	3354410	3354410	C	A	33	0.88	2073603	2073603
																		3454926	3454926	-	AA	17	0.18							>Contig8							3692950	-	A	29	0.21	292721	292721	G	T	7	0.57	3354410	3354410
																		3479266	3479266	G	T	22	0.18							>Contig8							4131322	A	G	33	0.21	2602084	2602086	CTT	TTC	46	0.54	3128882	3128882
																		3588651	3588651	C	A	28	0.18							>Contig8							292886	A	T	16	0.19	2602090	2602090	A	T	47	0.53	3128880	3128880
																		347592	347593	GC	-	24	0.17							>Contig8							1013586	-	A	34	0.18	2602379	2602379	T	C	68	0.53	294805	294805
																		438879	438881	ATA	T	18	0.17							>Contig8							1345552	-	A	34	0.18	2602397	2602397	G	A	68	0.53	293426	293434
																		1157954	1157956	ACA	C	24	0.17							>Contig8							2933200	-	T	44	0.14	2602175	2602175	C	T	46	0.52	3128895	3128895
																		1416749	1416749	C	A	29	0.17							>Contig8							4131336	C	T	35	0.14	3128890	3128890	T	C	27	0.52	3128890	3128890
																		1556757	1556759	ACT	C	30	0.17							>Contig8							4131339	T	C	35	0.14	2602180	2602181	TA	-	45	0.51	3719096	3719096
																		1695846	1695846	G	A	30	0.17							>Contig8							4131443	AACAA	GAAGCCACCAG	30	0.13	292715	292715	A	C	8	0.5	4131363	4131363
																		1870243	1870243	G	T	24	0.17							>Contig8							2197866	C	T	26	0.12	292852	292852	C	T	6	0.5	2602379	2602379
																		2355026	2355026	C	T	18	0.17							>Contig8							3128853	C	T	26	0.12	293756	293756	A	C	6	0.5	2602084	2602086
																		2360565	2360565	C	T	30	0.17							>Contig8							3918523	G	AGT	27	0.11	2602694	2602706	TACAAAACATTAT	AAAAACAA	55	0.49	2602397	2602397
																		2825624	2825624	G	T	29	0.17							>Contig8							4131387	T	C	39	0.1	2602710	2602717	TATCCAAG	AA	56	0.48	2602090	2602090
																		2962944	2962944	C	A	23	0.17																			3719096	3719096	C	T	64	0.48	2602694	2602696
																		3287988	3287990	AGA	G	29	0.17																			2032958	2032959	CG	-	27	0.44	4131360	4131360
																		3931	3935	GTTTG	TT	43	0.16																			292703	292703	A	C	7	0.43	4131367	4131367
																		325900	325900	G	A	19	0.16																			292706	292706	T	A	7	0.43	295070	295070
																		649607	649607	G	T	19	0.16																			292712	292712	C	T	7	0.43	2602175	2602175
																		848427	848427	G	A	19	0.16																			292859	292859	T	A	7	0.43	2602180	2602181
																		952666	952666	G	A	19	0.16																			292861	292861	C	T	7	0.43	292838	292838
																		1051192	1051192	C	T	19	0.16																			292870	292870	A	T	7	0.43	293094	293094
																		1589779	1589781	ACA	C	31	0.16																			292878	292878	T	C	7	0.43	2602710	2602714
																		1998044	1998046	ACA	C	19	0.16																			292886	292886	A	T	7	0.43	293099	293099
																		2463527	2463527	G	T	38	0.16																			293747	293747	A	T	7	0.43	293500	293500
																		2850273	2850273	C	A	32	0.16																			4131367	4131367	G	C	24	0.42	295120	295120
																		2970962	2970964	ATA	T	25	0.16																			4131363	4131363	T	C	23	0.39	292721	292721
																		3132335	3132335	G	CCCA	25	0.16																			4131360	4131360	G	A	22	0.32	295066	295066
																		3512948	3512948	G	A	19	0.16																			3128939	3128939	-	A	24	0.29	292715	292715
																		3576299	3576301	TGT	G	25	0.16																			209754	209756	TTA	-	26	0.27	292834	292834
																		3700073	3700073	C	A	19	0.16																			3128871	3128871	T	C	30	0.27	293102	293102
																		205503	205503	G	T	34	0.15																			2700388	2700390	TGT	G	36	0.25	293104	293104
																		272504	272504	C	A	27	0.15																			3116511	3116512	CT	-	28	0.25	293113	293113
																		465955	465955	G	A	20	0.15																			2825574	2825576	TAT	A	45	0.24	291931	291933
																		655145	655147	TGC	GCT	20	0.15																			3128853	3128853	C	T	33	0.24	295132	295132
																		826055	826057	TCT	C	20	0.15																			1743312	1743313	GA	-	32	0.22	3128949	3128949
																		999089	999091	TCA	C	26	0.15																			2416002	2416004	ATA	T	24	0.21	4131324	4131324
																		1138049	1138049	C	ACT	27	0.15																			891162	891164	AGA	G	25	0.2	4131327	4131327
																		1245718	1245718	C	T	26	0.15																			4070691	4070693	TGT	G	25	0.2	295123	295123
																		1574258	1574258	-	T	39	0.15																			2362181	2362183	ATA	T	31	0.19	2032958	2032959
																		1824706	1824709	CCGC	GG	33	0.15																			2854573	2854575	TAT	A	32	0.19	292574	292574
																		1869039	1869039	G	T	20	0.15																			3128949	3128955	TAAAAAA	AAAAAG	21	0.19	2049912	2049914
																		2258041	2258043	TTA	-	20	0.15																			4131420	4131420	A	G	24	0.17	4131322	4131322
																		2279369	2279369	-	TA	20	0.15																			4131423	4131423	T	C	24	0.17	3551072	3551073
																		2619660	2619660	C	A	20	0.15																			999089	999091	TCA	C	25	0.16	3919571	3919573
																		2649660	2649660	C	T	20	0.15																			3911131	3911133	ACA	C	44	0.16	4131336	4131336
																		3185771	3185771	C	A	34	0.15																			397431	397433	TAT	A	27	0.15	292582	292582
																		3686992	3686992	G	A	26	0.15																			3128960	3128960	T	A	20	0.15	295128	295128
																		3715120	3715120	C	T	26	0.15																			760704	760706	ACA	C	37	0.14	2065150	2065152
																		3717900	3717900	-	AT	27	0.15																			3029319	3029321	TGT	G	28	0.14	2897303	2897305
																		3805230	3805230	G	A	33	0.15																			3675717	3675719	ACA	C	36	0.14	292580	292580
																		3950911	3950912	AT	-	26	0.15																			4131336	4131336	C	T	21	0.14	3815944	3815944
																		4076542	4076542	G	A	27	0.15																			937490	937491	TA	-	30	0.13	3559319	3559320
																		108869	108869	C	T	21	0.14																			2094424	2094426	TCT	C	30	0.13	2011965	2011966
																		309641	309643	TCT	C	22	0.14																			4048050	4048052	TGA	G	23	0.13	2131902	2131902
																		444474	444474	G	A	28	0.14																			12987	12989	AGA	G	41	0.12	3128880	3128881
																		503093	503093	G	A	22	0.14																			2021196	2021197	TA	-	25	0.12	3128960	3128960
																		597681	597683	TAT	A	28	0.14																			3914110	3914112	ATA	T	25	0.12	3128968	3128968
																		795352	795353	CA	-	22	0.14																			4002326	4002327	AG	-	26	0.12	292544	292544
																		905231	905233	TTA	-	21	0.14																			1693947	1693948	AT	-	28	0.11	2820989	2820991
																		1210323	1210324	GC	-	29	0.14																			2014221	2014222	TA	-	27	0.11	848736	848737
																		1241270	1241271	GC	-	28	0.14																			2558542	2558547	TAAAAT	AAAA	37	0.11	1891642	1891644
																		1322199	1322199	G	C	21	0.14																			2916716	2916717	TC	-	27	0.11	3769628	3769628
																		1643857	1643857	C	T	28	0.14																			3008138	3008140	TGA	G	38	0.11	4131420	4131420
																		1772568	1772568	G	C	28	0.14																			1554647	1554653	CTTTTCA	TTTC	30	0.1	4131428	4131428
																		1934581	1934581	G	T	22	0.14																									203961	203961
																		2197380	2197380	C	T	22	0.14																									720285	720287
																		2203537	2203537	G	A	28	0.14																									3128871	3128871
																		2266296	2266297	CC	TT	29	0.14																									3254017	3254019
																		2445510	2445510	G	T	29	0.14																									958027	958030
																		2651458	2651458	C	T	21	0.14																									1698558	1698560
																		2861718	2861718	G	TT	21	0.14																									2499924	2499925
																		3068948	3068948	G	T	28	0.14																									4131423	4131423
																		3373050	3373050	C	A	28	0.14																									349750	349752
																		3470026	3470026	C	T	21	0.14																									997108	997109
																		3496641	3496641	C	A	22	0.14																									1207720	1207722
																		3693425	3693425	C	T	21	0.14																									1368910	1368912
																		3874115	3874116	TG	-	22	0.14
																		3893205	3893206	GA	AAG	28	0.14
																		3946871	3946871	G	A	21	0.14
																		4103200	4103202	TAT	A	21	0.14
																		48036	48036	C	T	38	0.13
																		458901	458901	G	A	23	0.13
																		547842	547844	TGT	G	23	0.13
																		629851	629851	G	T	31	0.13
																		792242	792242	C	A	23	0.13
																		889707	889707	C	T	23	0.13
																		1396441	1396441	C	T	23	0.13
																		1403130	1403130	C	A	23	0.13
																		1596085	1596087	TAT	A	38	0.13
																		1983492	1983494	CGT	G	23	0.13
																		2262722	2262722	G	A	23	0.13
																		2346497	2346497	G	A	23	0.13
																		2641399	2641399	G	T	23	0.13
																		2692238	2692238	-	TA	31	0.13
																		2750626	2750628	TCT	C	30	0.13
																		2857195	2857195	C	T	23	0.13
																		2970670	2970672	CAC	TCAA	31	0.13
																		3028713	3028713	G	T	23	0.13
																		3138366	3138366	G	A	30	0.13
																		3399402	3399404	ACA	C	38	0.13
																		3701253	3701253	C	TT	30	0.13
																		3767061	3767061	G	T	38	0.13
																		4111407	4111407	C	A	30	0.13
																		9399	9399	C	T	26	0.12
																		29974	29976	TAT	A	34	0.12
																		103132	103134	ACA	C	26	0.12
																		151797	151797	G	T	26	0.12
																		272152	272152	C	TA	34	0.12
																		370693	370693	C	T	32	0.12
																		410305	410305	C	T	26	0.12
																		500651	500653	AGA	G	34	0.12
																		592267	592267	C	A	25	0.12
																		610064	610064	G	A	24	0.12
																		832806	832808	ATA	T	26	0.12
																		921244	921244	G	T	26	0.12
																		999544	999546	AGA	G	40	0.12
																		1068764	1068764	G	T	26	0.12
																		1074289	1074289	C	T	24	0.12
																		1116875	1116876	CT	TCTTA	24	0.12
																		1123670	1123670	G	T	26	0.12
																		1160236	1160236	G	T	26	0.12
																		1166757	1166757	C	T	26	0.12
																		1201235	1201235	G	T	32	0.12
																		1231652	1231655	AAAC	TAAAA	33	0.12
																		1234723	1234723	C	A	24	0.12
																		1235603	1235603	G	AA	25	0.12
																		1290033	1290037	GGACG	AAC	25	0.12
																		1302933	1302933	G	T	26	0.12
																		1338890	1338890	G	T	25	0.12
																		1390564	1390564	G	T	24	0.12
																		1411343	1411345	ATA	T	24	0.12
																		1490697	1490697	G	T	25	0.12
																		1607294	1607294	G	A	33	0.12
																		1676260	1676260	G	T	26	0.12
																		1690998	1690998	G	C	26	0.12
																		1821161	1821162	AG	-	24	0.12
																		1847462	1847462	C	A	24	0.12
																		1920164	1920164	C	T	25	0.12
																		1946978	1946980	GAG	TTGAAGTA	32	0.12
																		1991802	1991802	C	A	25	0.12
																		2017521	2017521	G	A	24	0.12
																		2047992	2047992	C	T	24	0.12
																		2106464	2106464	C	A	25	0.12
																		2138388	2138388	G	A	25	0.12
																		2293159	2293159	C	A	26	0.12
																		2342177	2342177	C	T	25	0.12
																		2452077	2452077	G	A	25	0.12
																		2474026	2474026	G	T	25	0.12
																		2548650	2548650	C	G	25	0.12
																		2593583	2593583	C	T	26	0.12
																		2602710	2602714	TATCC	-	26	0.12
																		2612563	2612563	C	T	24	0.12
																		2761296	2761298	GAC	TGAA	25	0.12
																		2794304	2794304	C	T	26	0.12
																		2812987	2812990	CGCC	GCCGG	26	0.12
																		2820452	2820452	C	T	26	0.12
																		2846543	2846543	G	T	24	0.12
																		2890403	2890403	C	T	24	0.12
																		2909401	2909401	G	T	24	0.12
																		2934409	2934409	G	T	26	0.12
																		3022258	3022258	C	A	25	0.12
																		3082182	3082182	G	T	34	0.12
																		3083964	3083964	C	T	25	0.12
																		3114150	3114152	TAT	A	26	0.12
																		3133453	3133453	C	A	24	0.12
																		3138154	3138154	C	A	25	0.12
																		3198772	3198772	G	A	24	0.12
																		3206253	3206253	C	T	25	0.12
																		3270341	3270341	G	A	26	0.12
																		3291565	3291565	G	T	25	0.12
																		3320174	3320174	C	A	24	0.12
																		3327050	3327050	G	A	26	0.12
																		3415790	3415790	C	A	33	0.12
																		3426346	3426346	G	A	26	0.12
																		3458932	3458932	G	A	24	0.12
																		3507593	3507593	G	T	24	0.12
																		3528482	3528482	G	T	26	0.12
																		3556075	3556076	CA	-	40	0.12
																		3680060	3680060	C	T	25	0.12
																		4011193	4011193	C	T	26	0.12
																		4069885	4069885	G	A	33	0.12
																		4089856	4089858	TGT	G	25	0.12
																		283310	283310	G	A	27	0.11
																		341630	341630	G	A	28	0.11
																		535269	535271	ACA	C	28	0.11
																		550344	550344	G	A	27	0.11
																		566645	566645	G	A	27	0.11
																		860827	860829	ATC	T	27	0.11
																		866869	866881	TCCCCCGTTTTTA	CCCCGTTTT	38	0.11
																		877528	877529	CC	T	28	0.11
																		946337	946337	C	T	28	0.11
																		1129464	1129464	G	A	27	0.11
																		1319553	1319553	C	G	28	0.11
																		1421900	1421900	G	A	28	0.11
																		1435838	1435838	G	A	27	0.11
																		1456680	1456680	G	A	28	0.11
																		1796160	1796160	C	AT	37	0.11
																		1814251	1814252	TG	-	27	0.11
																		1900585	1900586	CC	T	35	0.11
																		2020441	2020441	C	T	38	0.11
																		2053298	2053298	G	C	27	0.11
																		2079896	2079896	G	T	27	0.11
																		2233389	2233389	C	TTA	28	0.11
																		2325962	2325962	C	A	28	0.11
																		2339170	2339170	C	A	36	0.11
																		2518813	2518813	C	T	27	0.11
																		2592234	2592236	TAT	A	35	0.11
																		2638561	2638561	C	T	28	0.11
																		2664255	2664255	G	C	28	0.11
																		2666991	2666991	C	A	27	0.11
																		2830795	2830795	G	A	27	0.11
																		2866218	2866218	C	A	27	0.11
																		2905051	2905053	TAT	A	28	0.11
																		2940390	2940390	G	A	36	0.11
																		3057639	3057639	G	T	27	0.11
																		3078757	3078757	G	T	36	0.11
																		3417701	3417701	C	A	27	0.11
																		3580140	3580140	G	A	28	0.11
																		3624723	3624723	C	T	27	0.11
																		3648432	3648433	GG	AA	37	0.11
																		3675186	3675186	C	T	37	0.11
																		3727976	3727976	C	T	28	0.11
																		3760766	3760766	G	TT	38	0.11
																		3794517	3794517	G	A	27	0.11
																		3856005	3856005	G	C	27	0.11
																		4060884	4060884	C	T	28	0.11
																		4063556	4063556	C	T	36	0.11
																		4070474	4070474	C	T	28	0.11
																		4126993	4126993	G	A	35	0.11
																		9347	9347	C	A	30	0.1
																		76742	76744	ATA	T	40	0.1
																		117152	117153	TA	-	29	0.1
																		683701	683701	G	T	29	0.1
																		696286	696286	C	T	29	0.1
																		826783	826783	G	A	29	0.1
																		936529	936529	G	T	29	0.1
																		1024934	1024934	G	T	30	0.1
																		1037995	1037995	C	T	30	0.1
																		1128188	1128188	C	T	30	0.1
																		1180047	1180049	GGG	TTT	30	0.1
																		1214790	1214790	G	A	29	0.1
																		1228392	1228392	C	T	30	0.1
																		1371919	1371919	C	A	30	0.1
																		1396603	1396603	G	T	30	0.1
																		1412154	1412154	-	TAA	29	0.1
																		1487094	1487095	CC	TT	29	0.1
																		1667081	1667081	G	T	29	0.1
																		1798287	1798287	G	A	29	0.1
																		1808582	1808582	C	A	29	0.1
																		2051582	2051582	G	A	30	0.1
																		2091192	2091195	GCTC	AGGTT	30	0.1
																		2536512	2536512	G	T	30	0.1
																		2540813	2540813	G	T	40	0.1
																		2624891	2624894	TTCT	C	29	0.1
																		2629435	2629435	C	A	29	0.1
																		2638390	2638390	C	T	29	0.1
																		2648918	2648918	C	A	39	0.1
																		2685206	2685210	GGACG	AACT	29	0.1
																		2702681	2702681	G	T	29	0.1
																		2789492	2789492	C	T	30	0.1
																		2806580	2806580	C	A	30	0.1
																		2807784	2807784	C	T	29	0.1
																		2954289	2954289	C	T	29	0.1
																		3034742	3034742	G	A	29	0.1
																		3122088	3122088	C	T	29	0.1
																		3174912	3174912	C	A	29	0.1
																		3197430	3197430	G	T	29	0.1
																		3217154	3217154	G	T	30	0.1
																		3258904	3258904	C	A	30	0.1
																		3311000	3311005	ATTTTA	TTT	29	0.1
																		3317090	3317090	G	A	30	0.1
																		3393944	3393944	C	A	30	0.1
																		3517118	3517118	G	A	30	0.1
																		3519199	3519199	G	T	29	0.1
																		3596144	3596144	G	A	29	0.1
																		3666506	3666506	G	T	30	0.1
																		3835963	3835963	C	T	30	0.1
																		3951688	3951688	C	A	30	0.1
																		4016237	4016237	C	T	29	0.1
																		4098495	4098496	AG	-	29	0.1
[truncated: 36 more columns]
